# Supplementary material for: Antioxidant Activities of Dihydromyricetin Derivatives with Different Acyl Donor Chain Lengths Synthetized by Lipozyme TL IM
Source: Foods. 2023 May 14;12(10):1986. doi: 10.3390/foods12101986 (PMC10217546; doi:10.3390/foods12101986)
Supplement: Supplementary file 1 [file foods-12-01986-s001.zip]

Archive with 1 entries (1 files):
- foods-2383420-supplementary.pdf
